# Supplementary material for: CRISPR/Cas9-Mediated Editing of BmEcKL1 Gene Sequence Affected Silk Gland Development of Silkworms (Bombyx mori)
Source: Int J Mol Sci. 2024 Feb 5;25(3):1907. doi: 10.3390/ijms25031907 (PMC10856159; doi:10.3390/ijms25031907)
Supplement: Supplementary file 1 [file ijms-25-01907-s001.zip]

Archive with 1 entries (1 files):
- ijms-2813123-supplementary.pdf
